# Supplementary material for: Honey reduces the metastatic characteristics of prostate cancer cell lines by promoting a loss of adhesion
Source: PeerJ. 2018 Jul 3;6:e5115. doi: 10.7717/peerj.5115 (PMC6034594; doi:10.7717/peerj.5115)
Supplement: Data S1 [file peerj-06-5115-s001.xlsx]

## Sheet: Table 1
HPLS analysis data in nM
Thyme honey Total
Gallic Acid	Caffeic Acid	Quercetin	Kaempferol	Chrysin
2151.87	219.242	5.67366		74.9342
2042.41	255.703	0	56.0062	72.2583
1844.7	211.718	0	57.6166	75.9834
2093.23	253.399	0	59.5373
1944.49	224.029	0	58.3706	75.8477
2020.08	229.123	0	57.7746	75.674
Thyme honey Free
274.706	217.492	57.9451	17.6715	102.964
301.072	272.307	68.523	22.9179	105.466
251.928	247.113			103.062
293.136	262.028		118.875
262.813	251.149		115.967	104.616
277.244	252.207		120.518	105.196
Manuka honey Total
1373.17	136.381	-5.37341		133.08
1843.76	448.514	-9.48657	17.7557	140.793
1656.04	365.185	-9.24699	17.1455	142.193
1874.79	383.939	-9.4168	20.9585
1743.16	421.37	-9.95287	15.8643	145.199
1815.85	431.111	-9.35439	34.7071	148.131
Manuka honey free
2207.24	99.4518	3.33985	5.00995	151.002
2322.24	139.418	48.7967	4.84674	148.504
1949.18	144.502	24.4303		150.941
	88.1213	-6.39828	23.7875
2238.15	136.255		23.2396	154.808
	138.249		24.1825	157.907
Honeydew honey Total
3135.64	177.249	22.7349	15.3354	51.1414
3366.67	266.747	-12.7975	14.6532	50.6804
3016.47	370.523	-12.7975	14.0742
3216.79	268.57	-11.8658	15.7943
3137.92	260.129	-12.7892	14.8595	53.7723
3222.72	264.817	-11.964	15.5294	55.3868
Honeydew honey Free
51.352	52.6879		5.04401	93.1361
169.252	82.9173		17.4562	89.5691
155.694	86.03		21.5806	87.9485
154.261		-6.39737	23.1909	90.9429
159.352	89.6243		24.5529	91.8778
158.819	89.6298		25.6911	93.831

## Sheet: Figure 2
Figure 2A
Migration with PC3 cells with honey treatment
Thyme	Manuka	Honeydew	Sugar-only
89.2217			97.2456
74.388	80.791	79.4727	122.41
74.6321	110.294	82.7203	106.25
Figure 2B
Migration with PC3 cells with phenolic compound treatment
Quercetin	Gallic Acid	Kaempferol	Chrysin	Caffeic Acid
96.048	100.001	50.539	40.2396	124.311
85.3107	59.236	72.3164	56.4972	86.629
71.3233	42.5676	74.2644	73.5291	107.72
Figure 2C
Invasion with PC3 cells with honey treatment
Thyme	Manuka	Honeydew	Sugar-only
45.3656	49.2681	24.8777	70.2438
53.5717	29.8471	24.4899	36.2247
Figure 2D
Invasion with PC3 cells with phenolic compound treatment
Quercetin	Gallic Acid	Kaempferol	Chrysin	Caffeic Acid
55.3656	86.8292	97.0732	45.8534	84.3902
54.0819	55.1023	92.8576	75.0004	86.7351

## Sheet: Figure 3
Figure 3A
PC3 cell adhesion to collagen I after 30 minutes
Thyme honey
0.5	97.1445	93.3176	120.989	114.084		101.853		91.7355	81.8182
1				82.2831	98.9621	83.1727	53.719	64.4628	38.0165
2							34.7107	35.5372	36.3636
3							28.9256	38.843	33.0579
5	6.77068	5.88755	5.88755	2.89103	7.11638	4.67012	33.0579	28.9256	30.5785
Manuka honey
0.5	81.8369	91.8457	95.3783	100.964	78.2802	101.186	81.8182	85.9504	67.7686
1				89.8443	53.3728	40.9192	56.1983	73.5537	49.5868
2							42.1488	38.0165	36.3636
3							32.2314	32.2314	31.405
5	6.18192	6.4763	7.65381	1.77909	3.11341	1.11193	34.7107	30.5785	29.7521
Honeydew honey
0.5	49.161	54.1654	51.8104	106.746	104.744	123.869	89.2562	86.7769	90.9091
1				115.196	102.076	93.4025	56.1983	52.0661	62.8099
2							34.7107	36.3636	38.843
3							31.405	33.8843	38.0165
5	6.77068	5.88755	6.18192	3.11341	1.77909	2.22387	29.7521	33.0579	35.5372
Sugar-only mixture
0.5				102.076	107.858	110.971	92.562	80.1653	73.5537
1				98.0726		70.0518	77.686	93.3884	99.1736
2							51.2397	68.595	69.4215
3							47.1074	53.719	64.4628
5	7.94819	7.06506	10.5976	76.5011	49.3699	25.1297	25.6198	38.843	28.9256
Figure 3B
PC3 cell adhesion to collagen I after 60 minutes
Thyme honey
0.5	93.8474	72.0103	68.3708	84.8375		83.1528	70.0227	100.915	77.5742
1				78.0987	88.207	81.4681	38.4438	48.7413	50.8008
2							31.5789	24.7139	26.0869
3							17.8489	26.7734	19.2219
5	6.23916	5.45927	6.75909	2.2864	4.69314	7.09988	17.8489	15.7894	15.7894
Manuka honey
0.5	59.532	74.61	68.8907	18.1709	25.6318	16.4862	76.2012	98.1691	70.7092
1				20.0963	28.5199	36.7028	63.1578	67.9632	56.2928
2							29.5194	31.5789	27.4599
3							23.3409	26.0869	18.5354
5	8.57885	5.71923	5.1993	4.69314			16.4759	15.1029	17.1624
Honeydew honey
0.5	38.7348	30.9358	43.4142	81.9495	73.0445	86.0409	78.9472	72.7687	83.7527
1				67.509	79.0614	93.5018	41.8763	46.6818	40.5033
2							23.3409	24.7139	26.7734
3	6.23916	5.71923	5.1993				18.5354	17.8489	19.9084
5				6.13718	4.69314	6.37786	10.2975	13.0434	13.0434
Sugar-only mixture
0.5	89.9479	94.6273	88.1282	82.6715	81.4681	92.2984	90.6176	92.6771	89.2446
1				56.9194		64.8616	91.3041	85.8122	93.3636
2							58.3523	65.2172	81.6932
3	9.35874	8.57885	18.4575				69.3362	40.5033	52.8603
5				20.3369	11.1913	12.6354	13.0434	21.2814	20.5949
Figure 3C
DU145 cell adhesion to collagen I after 60 minutes
Thyme honey
0.5	111.812	68.4316	91.0385	104.819	90.3615	89.1566		124.155	112.036	94.75	73.25	67.75
1	109.368	90.4275	76.3746	127.108	83.1325	83.1325	41.5499	59.357	55.1526	67.25	56.75	55.5
2							6.43034	12.6134	9.39819	23	15	11.75
3							4.20446	2.96785	3.95713	9.75	10	16.25
5	22.6069	15.8859	16.4969		51.8072	48.1928	1.97857	2.96785	1.97857	9.25	12.5	9.5
Manuka honey
0.5	76.3746	97.7595	96.5375	100.602	101.807	95.7831	83.0998	128.607	93.4873	94	83.75	103.75
1	65.3766	86.1505	114.867	71.0843	83.1325	85.5422	61.5829	70.4865	53.6686	63.25	91.75	76
2							11.8714	18.0544	10.8821	20.5	16	23.5
3							3.46249	5.68838	2.47321	10.5	13	10
5	14.0529	14.0529	15.8859	46.9879	51.2048	34.9398	3.70981	2.22589	-0.24732	11.25	9.25	9.25
Honeydew honey
0.5	113.034	67.2096	82.4846	101.205	111.446	113.855	89.7775	86.315	98.4337	97.5	97.75	95.5
1	75.7636	80.0406	79.4296	101.205	86.747	105.422	67.5186	67.7659	104.122	68.25	63.25	80.5
2							8.65623	11.8714	12.366	11.75	0	9.25
3								3.46249	5.68838	10.25	11.5	11.5
5	12.2199	14.6639	12.2199	58.4337	55.4217	50.6024	1.48392	1.2366	0.989284	8.5	9.5	12
Sugar-only mixture
0.5	91.6495	100.204	106.924	140.361			121.929	98.9284	92.9927	85	110.75	100.75
1	122.199	103.258	114.256	134.337	151.205	160.241	85.0784	107.337	132.317	86.5	93	85
2							120.94	106.843	109.316	82.75	76.5	85.25
3							98.1864	90.5195	74.4436	53.5	61.75	58.5
5	12.8309	21.9959	13.4419	67.4699	54.8193	44.5783	4.6991	4.20446	2.96785	10.25	12	11.5
Figure 3D
DU145 cell adhesion to collagen I after 90 minutes
Thyme honey
0.5		89.5062	111.368	99.25	100.25	79.75
1	68.4156	66.6152	67.1296	61.5	65	55.25
2	16.7181	20.3189	13.1173	28.75	27.75	24.75
3	4.11523	7.71605	9.77366	6.25	8	6.75
5	2.31481	2.31481	2.31481	5	5.5	6
Manuka honey
0.5	73.5597	103.395	132.973	83.75	79	88.25
1	111.883	59.928	89.7634	46.25	69.5	77.25
2	18.7757	25.7202	24.4342	41	26.75	37.25
3	3.08642	4.11523	11.0597	13	24	6.5
5	2.05761	2.31481	1.02881	5.25	4.5	4
Honeydew honey
0.5	119.084	110.082	113.426	89.5	86.25	93.25
1	87.1914	93.107	58.642	67.5	68	59
2	29.5782	42.4383	25.7202	21.75	20.5	14.75
3	6.43004	8.23045	4.88683	6.75	5.75	15.5
5	0.257202	1.54321	0.771605	3.25	3.25	4.25
Sugar-only mixture
0.5	111.883	117.541	126.8	80.25	77.25	89
1	88.9918	104.938	112.654	80.5	78.5	86.75
2	100.309	124.743	140.689	85.25	76.25	89.25
3	84.8765	111.111	91.5638	78	78.25	82.25
5	42.4383	30.8642	9.00206	22	9.25	17.75

## Sheet: Figure 4
Figure 4
Adhesion of PC3 or DU145 cells on fibronectin after honey treatment
Figure 4A
PC3 cells, 30 minutes
Honey conc (%)	Thyme			Manuka			Honeydew			Sugar-only mixture
1	82.3408	81.5	82.4	85.9342	87.3	89.2	93.3264	94.2	93.6	102.053	103	102.6
2	83.9835	76.2	88.7	71.2525	72.2	71.8	76.7966	77.4	76.3	82.8541	83.2	82.3
3	78.85	80.9	83.2	71.1498	71.3	70.8	73.4086	73.8	73.1	81.9301	81.1	81.8
4	76.7966	73.9	82.3	73.6139	74.2	75.3	79.2607	80.2	81.3	88.5009	92.3	87.2
5	84.3942	83.2	82.8	83.8808	84.8	85.3	89.733	90.3	90.8	92.7104	92.3	91.8
Figure 4B
PC3 cells, 60 minutes
Honey conc (%)	Thyme			Manuka			Honeydew			Sugar-only mixture
1	81.7388	100.552	118.332	82.1736	86.6446		76.9562	89.7351		113.478	100
2	77.8257	72.8477	99.6479	79.5649	61.479		72.1736	65.894		91.7387	83.6645
3	76.5214	70.1987	96.2326	83.4779	51.8764		78.2605	54.415		86.5214	72.5166
4		65.4525	96.4837		52.8698			57.5055			70.6402
5	77.8257	68.1016	94.5249	73.0432	61.2583		73.0432	65.1214		73.9127	78.6976
Figure 4C
DU145 cells, 60 minutes
Honey conc (%)	Thyme			Manuka			Honeydew			Sugar-only mixture
1	88.2071	122.285	114.803	92.9241	106.9		89.6222	117.76		123.113	147.964
2	86.3204	63.2352	88.5136	80.66	64.2533		78.3015	76.5836		122.169	120.249
3	83.0185	55.5429	72.8914	81.1317	52.2624		89.1505	52.6018		138.207	100.339
4		59.276	78.6788		54.8642			55.7692			91.6288
5	94.8109	61.7646	74.7449	76.8864	56.3348		73.5846	59.5022		82.5468	83.8234
Figure 4D
DU145 cells, 90 minutes
Honey conc (%)	Thyme			Manuka			Honeydew			Sugar-only mixture
1	107.091	105.4	110.6	104.89	111.2	99.5	84.3523	86.3	81.7	143.766	144.6	147.8
2	52.3229	54.3	51.5	71.6383	74.6	69.2	56.9684	58.8	55.3	114.181	109.4	120.9
3	50.8559	51.2	51.7	45.7214	46.3	44.2	43.2764	41.2	42.5	152.812	148.3	156.7
4	46.6994	47.2	44.1	64.5478	56.8	69.3	45.2324	42.2	46.4	192.91	195.2	184.8
5	46.2104	47.3	42.3	47.1884	48.1	45.3	44.4989	48.2	41.2	92.9098	99.3	80.6

## Sheet: Figure 5
Figure 5A
Adhesion with quercetin treatment
Conc	PC3 Fibronectin			DU145 Fibronectin			PC3 Collagen I			DU145 Collagen I
0	100	100	100	100	100	100	100	100	100	100	100	100
10	112.963	100.9	100.639	131.652	105.839	99.8526	88.2883	82.593	104.148	96.2076	105.093	111.111
20	93.2099	99.532	99.3599	163.169	102.621	108.42	119.738	83.7161	115.611	110.978	90.2934	115.537
50	61.4198	98.6709	98.0806	123.275	101.583	106.943	94.0213	69.4711	106.221	96.008	58.5006	105.149
100	64.0432	100.95	96.3749	84.9757	115.753	109.897	72.7273	102.039	92.6841	97.8044	82.7554	107.498
150	43.05556*	121.718	129.21	89.3641	137.139	142.984	42.588	63.1269	114.2697*	76.4471	70.8961	123.4869*
With gallic acid
Conc	PC3 Fibronectin			DU145 Fibronectin			PC3 Collagen I			DU145 Collagen I
0	100	100	100	100	100	100	100	100	100	100	100	100
2	79.1667	106.775	108.742	190.2976*	104.23	116.692	96.6421	112.777	114.514	117.365	91.3331	115.628
4	56.3272	95.885	99.3599	132.051	98.572	124.963	133.661	95.8922	104.391	127.545	92.8115	112.466
6	65.2778	92.7446	96.3749	114.099	94.3675	96.3075	102.867	92.2867	102.806	104.192	90.1634	94.8509
8	62.1914	93.3017	93.3898	117.29	91.9798	103.989	86.9779	81.6276	95.367	80.6387	70.4249	107.769
10	65.4321	96.6954	95.9484	108.912	98.7278	136.78	89.5987	80.1696	108.416	72.6547	84.055	110.027
With kaempferol
Conc	PC3 Fibronectin			DU145 Fibronectin			PC3 Collagen I			DU145 Collagen I
0	100	100	100	100	100	100	100	100	100	100	100	100
25	96.142	106.927	113.859	125.269	110.718	103.398	70.5979	98.8476	128.782	118.563	123.418	125.203
50	89.9691	96.2396	101.066	116.493	104.49	116.101	124.652	61.8462	116.953	126.148	88.019	128.275
75	67.1296	93.3524	93.8162	103.327	92.4989	114.328	167.404	96.7788	88.1718	98.8024	74.0152	127.642
100	100.926	93.6056	100.639	103.327	135.167	99.8526	169.861	84.5436	136.221	149.9	100.593	164.77
150	85.0309	102.926	110.021	89.3641	104.49	111.669	215.397	237.238	198.905	99.2016*	214.215	194.038
With chrysin
Conc	PC3 Fibronectin			DU145 Fibronectin			PC3 Collagen I			DU145 Collagen I
0	100	100	100	100	100	100	100	100	100	100	100	100
10	63.1173	104.141	95.522	163.568	114.508	104.284	88.9435	124.067	122.441	162.275	104.996	122.855
20	93.6728	106.623	98.0806	147.61	127.64	103.398	145.782	92.1487	108.782	173.254	111.803	117.434
30	59.1049	97.9111	94.6691	125.269	106.15	107.534	133.988	105.566	102.562	111.976	111.25	108.491
40	78.7037	110.372	92.5369	130.855	99.0911	116.101	135.463	127.416	92.806	116.168	116.644	102.891
50	67.1296	103.989	95.9484	91.3588	112.379	93.9441	180.016	118.55	96.7085	80.8383	118.041	123.216
With caffeic acid
Conc	PC3 Fibronectin			DU145 Fibronectin			PC3 Collagen I			DU145 Collagen I
0	100	100	100	100	100	100	100	100	100	100	100	100
10	135.059	124.962	95.0092	75.0002	103.606	80.3509	77.2378	102.344	86.5817	90.02	93.3997	92.8341
20	129.083	101.054	106.087	97.7396	104.59	81.7459	97.0162	97.2865	83.5201	95.2096	101.469	96.1353
30	138.645	106.278	95.8614	110.506	111.966	84.5358	105.03	103.195	104.216	82.0359	110.031	91.2238
40	115.936	94.8765	100.122	81.3832	106.103	107.692	101.79	86.6731	101.4	70.4591	95.6295	97.4235
50	99.6012	96.5841	92.4529	106.516	95.9654	128.617	94.1176	98.5228	110.707	68.0639	107.526	100.483
